# Supplementary material for: Fetal gut cell-like differentiation in esophageal adenocarcinoma defines a rare tumor subtype with therapeutically relevant claudin-6 positivity and SWI/SNF gene alteration
Source: Sci Rep. 2024 Jun 12;14:13474. doi: 10.1038/s41598-024-64116-2 (PMC11169473; doi:10.1038/s41598-024-64116-2)
Supplement: Supplementary file 1 — Supplementary Tables. [file 41598_2024_64116_MOESM1_ESM.xlsx]

## Sheet: Tabelle 1
		SALL4			Glypican 3			Claudin-6
		negative	positive	p-value	negative	positive	p-value	negative	positive	p-value
N	826	796	14		799	11		799	6
				0.996			0.321			0.618
Male	709 (87,5%)	697	12		701	8		699	5
pT				0.016			0.453			0.164
	1	140	2		139	3		141	0
	2	142	4		144	2		142	1
	3	485	7		486	6		486	4
	4	29	1		30	0		30	1
pN				0.017			0.157			0.257
	0	324	4		325	3		323	0
	1+	472	10		474	8		476	6
pM				0.866			0.618			0.372
	0	6	0		6	0		6	0
	1	43	0		43	0		43	0
	x	747	14		750	11		750	6

## Sheet: Tabelle 2
		SALL4			Glypican 3			Claudin 6
		0	1	2	0	1	2	0	1	2	3
N	826	766	30	14	774	25	11	735	49	15	6
Male	709 (87,5%)	671	26	12	680	21	8	645	44	10	5
pT	1	131	9	2	133	6	3	133	7	1	0
	2	131	11	4	135	9	2	126	11	5	1
	3	475	10	7	476	10	6	450	27	9	4
	4	29	0	1	30	0	0	26	4	0	1
pN	0	310	14	4	314	11	3	306	15	2	0
	1+	456	16	10	460	14	8	429	34	13	6
pM	0	6	0	0	5	1	0	5	1	0	0
	1	42	1	0	40	3	0	38	3	2	0
	x	718	29	14	729	21	11	692	45	13	6
